# Supplementary material for: Identification of Novel Arachidonic Acid 15-Lipoxygenase Inhibitors Based on the Bayesian Classifier Model and Computer-Aided High-Throughput Virtual Screening
Source: Pharmaceuticals (Basel). 2022 Nov 20;15(11):1440. doi: 10.3390/ph15111440 (PMC9695033; doi:10.3390/ph15111440)
Supplement: Supplementary file 1 [file pharmaceuticals-15-01440-s001.zip]

Archive with 1 entries (1 files):
- pharmaceuticals-1987862-supplementary.pdf
